# Supplementary material for: Preparation and Characterization of a Novel Salicin–Cyclodextrin Complex
Source: Pharmaceutics. 2024 Mar 6;16(3):369. doi: 10.3390/pharmaceutics16030369 (PMC10976097; doi:10.3390/pharmaceutics16030369)
Supplement: Supplementary file 1 [file pharmaceutics-16-00369-s001.zip]

Archive with 1 entries (1 files):
- pharmaceutics-2853102-supplementary.pdf
